# Supplementary material for: Cytokine and Oxylipin Production in Resting and LPS‐Stimulated Monocytes From Americans of African Ancestry Are Influenced by ALOX5 Promoter Tandem Repeat Polymorphisms
Source: Mediators Inflamm. 2026 May 15;2026:8899139. doi: 10.1155/mi/8899139 (PMC13179450; doi:10.1155/mi/8899139)
Supplement: Supplementary file 1 — Supporting Information 1 Table S1: Oxylipin internal standards with retention times and mass transitions. [file MI-2026-8899139-s002.xlsx]

## Sheet: Sheet1
Table S1. Oxylipin internal standards with retention times and mass transitions.
Compound	tR (min)	CID Mass Transition (Da)	Internal Standard
PUHA	3.34	249.2 > 130.1
d4 6-keto-PGF1α	3.71	373.3 > 167.1	PUHA
d4-TXB2	4.52	373.3 > 173.15	PUHA
d4-PGF2α	5.06	357.3 > 197.2	PUHA
d4-PGD2	5.49	355.3 > 275.2	PUHA
d3-LTE4	7.47	441.4 > 336.3	CUDA
CUDA	8.47	340.3 > 214.1
d4-LTB4	8.49	339.3 > 163.15	CUDA
d11-14,15-DiHETrE	9.39	348.3 > 207.2	CUDA
d6-20-HETE	10.86	325.3 > 281.15	CUDA
d4-9(S)-HODE	11.89	299.2 > 172.1	CUDA
d8-12(S)-HETE	12.71	327.2 > 184.15	CUDA
d8-5(S)-HETE	13.4	327.2 > 116.1	CUDA
d4-12(13)-EpOME	13.57	299.2 > 198.1	CUDA
