# Supplementary material for: Cytokine and Oxylipin Production in Resting and LPS‐Stimulated Monocytes From Americans of African Ancestry Are Influenced by ALOX5 Promoter Tandem Repeat Polymorphisms
Source: Mediators Inflamm. 2026 May 15;2026:8899139. doi: 10.1155/mi/8899139 (PMC13179450; doi:10.1155/mi/8899139)
Supplement: Supplementary file 2 — Supporting Information 2 Table S2: Least squares means and standard error of Johnson‐transformed oxylipins from untreated and LPS‐stimulated monocytes stratified by cluster and ALOX5 promoter tandem repeat polymorphism. [file MI-2026-8899139-s003.xlsx]

## Sheet: TableS2
Table S2. Least squares means and standard error of Johnson-transformed oxylipins from untreated and LPS-stimulated monocytes stratified by cluster and ALOX5 promoter tandem repeat polymorphism.
Oxylipin	Cluster	Genotype	UnTx		LPS		Treatment	Genotype	Treatment x Genotype
			mean	std error	mean	std error	(p-value)
	1	55	-1.4523	0.674748	-1.21194	0.440516	<0.0001	0.0137	0.0462
		d5	-0.518554	0.521858	1.15962	0.340058
		dd	-0.403676	0.709418	1.66039	0.475811
11-HETE	1	55	-0.506302	0.250286	-0.40218	0.155466	<0.0001	0.023	0.0652
		d5	-0.14818	0.193632	0.389214	0.120084
		dd	-0.203947	0.262858	0.586314	0.167922
9-HETE	1	55	-0.503223	0.254509	-0.400075	0.151479	0.0002	0.025	0.1006
		d5	-0.16307	0.196791	0.339496	0.116889
		dd	-0.12725	0.267805	0.588419	0.163616
15-HETE	1	55	-0.452978	0.242886	-0.411113	0.163337	0.0001	0.038	0.0403
		d5	-0.136551	0.187822	0.382764	0.12605
		dd	-0.219886	0.255504	0.515209	0.176424
PGE2	1	55	-0.60196	0.243124	-0.384222	0.160438	<0.0001	0.0107	0.1645
		d5	-0.300621	0.188069	0.35326	0.12389
		dd	-0.0382484	0.255456	0.642334	0.173293
TXB2	1	55	-0.537036	0.248696	-0.288944	0.157471	<0.0001	0.0499	0.1445
		d5	-0.297764	0.192549	0.394172	0.121864
		dd	-0.224422	0.260336	0.599611	0.170088
PGF2a	1	55	-0.595318	0.255029	-0.32702	0.143869	<0.0001	0.0143	0.2063
		d5	-0.276677	0.197403	0.438148	0.111266
		dd	-0.110521	0.267264	0.628845	0.155396
15-HETrE	1	55	-1.61223	0.191131	-1.62455	0.116902	0.0059	0.1124	0.1109
		d5	-1.4411	0.147903	-1.14805	0.0903563
		dd	-1.47965	0.200523	-1.01591	0.126268
PGE1	1	55	-0.500752	0.222961	-0.381166	0.16276	0.0003	0.0113	0.2147
		d5	-0.0330774	0.172165	0.40717	0.125345
		dd	-0.0149353	0.235555	0.468754	0.175801
PGB2	1	55	-0.0623897	0.240833	-0.416762	0.170772	0.0124	0.2128	0.0014
		d5	-0.278601	0.18653	0.355757	0.132313
		dd	-0.112562	0.251604	0.537483	0.184455
9-HODE	1	55	-0.445036	0.224024	-0.509996	0.176819	0.1522	0.0056	0.3776
		d5	0.124504	0.173515	0.346704	0.13709
		dd	-0.179901	0.233874	0.172352	0.190986
	2	55	-0.593608	0.507458	-1.25225	0.47256	0.4544	0.0865	0.453
		d5	0.246399	0.392855	0.332165	0.365605
		dd	-0.122308	0.531465	-0.139795	0.510423
9(10)-EpOME	2	55	-0.208663	0.198979	-0.404226	0.196159	0.8032	0.1783	0.218
		d5	0.0232073	0.153778	0.193735	0.151247
		dd	-0.108045	0.209706	-0.15118	0.211876
12(13)-EpOME	2	55	-0.0827519	0.164775	-0.431832	0.21157	0.4031	0.1374	0.1859
		d5	0.0678685	0.127649	0.204094	0.164152
		dd	-0.0673438	0.171811	-0.14046	0.228522
13-KODE	2	55	-0.321916	0.212695	-0.527487	0.189774	0.7625	0.0314	0.5621
		d5	0.150425	0.164688	0.182904	0.146912
		dd	-0.0905774	0.222547	-0.0176946	0.20498
12(13)-EpODE	2	55	-0.223229	0.230032	-0.450269	0.184435	0.8909	0.0766	0.3639
		d5	0.0927675	0.178006	0.220299	0.142548
		dd	-0.249183	0.241355	-0.194333	0.199213
9-KODE	2	55	-0.239626	0.225944	-0.488452	0.1892	0.4605	0.0777	0.6134
		d5	0.192343	0.175033	0.0964338	0.146774
		dd	-0.0631501	0.235643	0.0082952	0.204359
12(13)-Ep-9-KODE	2	55	-0.160811	0.199058	-0.525876	0.201514	0.3542	0.0937	0.3102
		d5	0.122067	0.154204	0.132843	0.156246
		dd	-0.00158	0.207714	0.0292665	0.21766
11(12)-EpETrE	2	55	-0.197493	0.230409	-0.319297	0.187652	0.2171	0.3461	0.9938
		d5	0.0097708	0.178343	-0.140393	0.145117
		dd	0.208285	0.241491	0.0639103	0.202688
14(15)-EpETrE	2	55	-0.259439	0.233677	-0.389677	0.190064	0.4743	0.2602	0.9363
		d5	0.0770121	0.180867	-0.0097125	0.146942
		dd	0.0640553	0.244984	0.039729	0.205293
	3	55	-0.1582	0.455172	-0.400354	0.395429	0.931	0.935	0.5066
		d5	-0.197022	0.350482	-0.0539371	0.303623
		dd	-0.148592	0.484194	-0.0099559	0.427112
5-HETE	3	55	-0.812682	0.191876	-0.889584	0.156786	0.9052	0.779	0.5627
		d5	-0.751147	0.147968	-0.766722	0.120563
		dd	-0.961822	0.203399	-0.843988	0.169348
5-HEPE	3	55	-0.0290396	0.218677	-0.0085036	0.183485	0.8388	0.6275	0.8638
		d5	0.0805657	0.168554	0.0449991	0.14102
		dd	-0.209779	0.232081	-0.146945	0.198187
8-HETE	3	55	-2.09261	0.214795	-2.28772	0.194844	0.1436	0.7295	0.3637
		d5	-2.38652	0.166093	-2.35178	0.150352
		dd	-2.11868	0.225985	-2.39598	0.210455
lipoxin a4	3	55	-0.0780491	0.201348	-0.244795	0.184126	0.8889	0.7269	0.2512
		d5	-0.116263	0.154968	-0.0422075	0.141321
		dd	0.0203121	0.214396	0.085453	0.198879
5-oxo-ETE	3	55	-0.314364	0.215141	-0.312616	0.180741	0.5712	0.3542	0.7548
		d5	-0.144881	0.165729	-0.143918	0.138829
		dd	0.0223324	0.228643	0.145177	0.195222
17-HDoHE	3	55	-0.0092222	0.226773	-0.226758	0.179796	0.3681	0.8793	0.0823
		d5	-0.15112	0.175219	0.120596	0.138593
		dd	-0.213304	0.239147	-0.0091701	0.194202
6-trans-LTB4	3	55	-0.0014856	0.230614	-0.111047	0.170597	0.5212	0.7658	0.8603
		d5	0.0438873	0.178238	-0.0521173	0.131578
		dd	0.124419	0.242978	0.140658	0.184266
	4	55	-0.212122	0.496724	-0.451141	0.389687	0.7043	0.7067	0.8718
		d5	0.0387378	0.384551	0.0934687	0.301543
		dd	-0.12421	0.520113	-0.217417	0.42091
11,12-DiHETrE	4	55	-2.44083	0.25635	-2.509	0.204426	0.8788	0.8905	0.8713
		d5	-2.47263	0.198539	-2.40276	0.158403
		dd	-2.53188	0.267825	-2.59418	0.220805
14,15-DiHETrE	4	55	-0.135768	0.276828	0.0022276	0.178816	0.4654	0.9884	0.9728
		d5	-0.118191	0.214487	0.0111232	0.138933
		dd	-0.0536563	0.288066	0.0031517	0.193143
19,20-DiHDoPE	4	55	-0.0310404	0.220659	-0.117326	0.188074	0.683	0.9402	0.5459
		d5	-0.060381	0.170332	0.0790828	0.144781
		dd	-0.0464044	0.233328	0.0081766	0.203143
8,9-DiHETrE	4	55	-0.0573386	0.210419	-0.261781	0.193717	0.1562	0.7099	0.6125
		d5	0.110931	0.162494	-0.0664368	0.149197
		dd	-0.112854	0.222261	-0.109919	0.209239
17,18-DiHETE	4	55	0.0121811	0.216254	-0.303834	0.194542	0.0496	0.6516	0.8146
		d5	0.141319	0.167401	-0.0173307	0.150481
		dd	0.0414209	0.226564	-0.139462	0.210129
14,15-DiHETE	4	55	-0.531481	0.243814	-0.358712	0.174926	0.8934	0.0169	0.629
		d5	0.192148	0.188874	0.222768	0.135744
		dd	0.043558	0.254187	-0.108205	0.188941
5,6-DiHETrE	4	55	-0.71981	0.374677	-1.177	0.190398	0.6449	0.8342	0.3625
		d5	-1.14272	0.290239	-0.999547	0.147683
		dd	-1.18912	0.390848	-1.1322	0.205654
	5	55	-0.59067	0.481186	-1.19318	0.342867	0.9645	0.0521	0.1854
		d5	-0.011917	0.372305	0.200723	0.264941
		dd	0.110047	0.505109	0.470615	0.370339
15-oxo-ETE	5	55	-0.964948	0.218975	-1.19624	0.14345	0.7292	0.097	0.4326
		d5	-0.783371	0.169556	-0.780611	0.111071
		dd	-0.642453	0.229072	-0.523729	0.154944
12-oxo-ETE	5	55	-0.466861	0.235703	-0.914728	0.143485	0.1747	0.2014	0.2631
		d5	-0.42615	0.182592	-0.498783	0.111313
		dd	-0.280447	0.245825	-0.249738	0.154981
15-deoxy PGJ2	5	55	-0.482409	0.243935	-0.490607	0.177234	0.0462	0.0258	0.3489
		d5	-0.0593913	0.188909	0.310395	0.137255
		dd	-0.114445	0.255043	0.259956	0.191435
LTB4	5	55	-0.141674	0.214594	-0.430868	0.18679	0.7282	0.1166	0.2296
		d5	0.083455	0.166003	0.139736	0.144279
		dd	0.150274	0.225429	0.277613	0.201757
15-HEPE	5	55	-0.34917	0.235942	-0.519836	0.173734	0.744	0.0351	0.698
		d5	0.154044	0.182583	0.166275	0.134293
		dd	0.0141505	0.247515	0.0650572	0.187654
PGD2	5	55	-0.173051	0.205349	-0.404047	0.180695	0.9927	0.4277	0.118
		d5	-0.0879023	0.158344	0.0238339	0.138935
		dd	-0.0395839	0.217728	0.0817772	0.195173
	6	55	-0.335025	0.340924	-0.75473	0.358658	0.0528	0.3646	0.8794
		d5	0.151231	0.263355	-0.127925	0.276345
		dd	0.0625289	0.359804	-0.159567	0.387394
9-HOTE	6	55	-0.234585	0.201016	-0.444518	0.193075	0.0768	0.1863	0.972
		d5	0.128508	0.155499	-0.0346855	0.149114
		dd	0.11523	0.211183	-0.0400678	0.208545
13-HOTE	6	55	-0.0765513	0.203842	-0.347749	0.194689	0.1067	0.5543	0.6356
		d5	0.13168	0.157732	-0.0719427	0.150462
		dd	-0.033048	0.213903	-0.0580398	0.210289
8,15-DiHETE	6	55	0.19129	0.193717	-0.279749	0.202406	0.0132	0.8212	0.3877
		d5	0.109984	0.149967	-0.0286909	0.156595
		dd	0.0031399	0.202883	-0.19541	0.218623
20-HETE	6	55	-1.40628	0.119061	-1.58772	0.117473	0.0226	0.3579	0.9682
		d5	-1.25696	0.0922617	-1.44859	0.0913155
		dd	-1.23272	0.123779	-1.37992	0.126885
5,15-DiHETE	6	55	-0.469042	0.22058	-0.223257	0.180716	0.2214	0.4016	0.397
		d5	-0.058317	0.16995	-0.0236789	0.138836
		dd	-0.0493645	0.234323	-0.0470601	0.195196
	7	55	-0.647019	0.325929	-0.967185	0.293826	0.5066	0.0003	0.8477
		d5	0.524849	0.252484	0.383394	0.229213
		dd	0.0467128	0.337409	0.0633185	0.317368
9,10,13-TriHOME	7	55	-0.292546	0.208825	-0.607596	0.195133	0.3727	0.0027	0.4142
		d5	0.363209	0.161784	0.145645	0.152159
		dd	-0.041971	0.216273	0.110797	0.210768
9,12,13-TriHOME	7	55	-0.326011	0.209784	-0.515443	0.1969	0.4455	0.0076	0.8956
		d5	0.251226	0.162542	0.208324	0.153337
		dd	0.11023	0.217632	0.0297994	0.212676
6-keto PGF1a	7	55	-0.462011	0.268352	-0.2353	0.182411	0.5679	0.0835	0.2935
		d5	0.156077	0.207878	0.105387	0.142327
		dd	0.300198	0.277734	-0.161212	0.197026
13-HODE	7	55	-0.390302	0.221195	-0.533015	0.179226	0.3142	0.0085	0.2984
		d5	0.130661	0.171307	0.317446	0.138888
		dd	-0.209546	0.231093	0.0954922	0.193586
	8	55	0.0834747	0.321629	-0.223305	0.271913	0.9256	0.847	0.0521
		d5	-0.140872	0.247724	-0.200322	0.208836
		dd	-0.157913	0.341922	0.238948	0.2937
12-HETE	8	55	-0.210828	0.217893	-0.123271	0.177425	0.0371	0.7617	0.4264
		d5	-0.109391	0.167736	-0.0299473	0.136202
		dd	-0.107019	0.231908	0.180567	0.191641
12-HEPE	8	55	-0.052836	0.197466	-0.0843657	0.184192	0.1568	0.9773	0.161
		d5	-0.0358496	0.151602	-0.0022029	0.141104
		dd	-0.15256	0.211325	0.0664116	0.19895
8(9)-EpETrE	8	55	0.184286	0.244816	-0.265519	0.1915	0.2525	0.4509	0.2949
		d5	-0.0261764	0.189696	-0.172512	0.148823
		dd	0.13735	0.254662	0.257176	0.206844
x,12,y-TriHEPEs	8	55	0.645473	0.237847	0.0508734	0.174833	0.0274	0.0725	0.0434
		d5	0.0130017	0.184105	-0.316431	0.135228
		dd	-0.223412	0.249239	-0.0657675	0.188841
	9	55	-0.409083	0.327484	-0.537137	0.268746	0.7415	0.0868	0.9439
		d5	0.275789	0.253471	0.265497	0.207785
		dd	-0.0050953	0.343329	-0.0230158	0.290279
15,16-DiHODE	9	55	0.0581817	0.226793	-0.0525542	0.194532	0.9735	0.479	0.7392
		d5	0.0931663	0.175355	0.146291	0.150089
		dd	-0.218802	0.238682	-0.15106	0.210119
9,10-DiHOME	9	55	-0.451016	0.210557	-0.472724	0.189744	0.778	0.0272	0.9842
		d5	0.167644	0.16271	0.159078	0.146263
		dd	0.029255	0.221985	-0.0181396	0.204946
12,13-DiHOME	9	55	-0.361471	0.24677	-0.406761	0.180439	0.8046	0.0338	0.9979
		d5	0.201108	0.191197	0.168958	0.140175
		dd	0.157869	0.256851	0.135198	0.194896
	10	55	-0.17232	0.255194	-0.0848253	0.258741	0.0208	0.1584	0.1749
		d5	0.0848307	0.197141	0.634914	0.199377
		dd	-0.204958	0.269287	-0.0266656	0.279472
9(10)-EpODE	10	55	-0.182915	0.191857	-0.0085983	0.192259	0.0072	0.206	0.544
		d5	0.0795791	0.148252	0.447439	0.148189
		dd	-0.124316	0.202308	0.0609473	0.207664
15(16)-EpODE	10	55	-1.31772	0.180281	-1.36469	0.18144	0.095	0.1591	0.0511
		d5	-1.22086	0.139274	-0.82722	0.139824
		dd	-1.41719	0.190214	-1.35237	0.195978
