# Supplementary material for: Cytokine and Oxylipin Production in Resting and LPS‐Stimulated Monocytes From Americans of African Ancestry Are Influenced by ALOX5 Promoter Tandem Repeat Polymorphisms
Source: Mediators Inflamm. 2026 May 15;2026:8899139. doi: 10.1155/mi/8899139 (PMC13179450; doi:10.1155/mi/8899139)
Supplement: Supplementary file 3 — Supporting Information 3 Table S3: Least squares means and standard error of Johnson‐transformed cytokines from untreated and LPS‐stimulated monocytes stratified by ALOX5 promoter tandem repeat polymorphism. [file MI-2026-8899139-s001.xlsx]

## Sheet: Table S3
Table S3. Least squares means and standard error of Johnson-transformed cytokines from untreated and LPS-stimulated monocytes stratified by ALOX5 promoter tandem repeat polymorphism.
Oxylipin	Genotype	UnTx		LPS		Treatment	Genotype	Treatment x Genotype
		mean	std error	mean	std error	(p-value)
IL-1β	55	-0.862106	0.179548	-0.2194	0.154181	<0.0001	0.0005	0.2886
	d5	-0.111721	0.135084	0.374546	0.115999
	dd	0.0880209	0.182618	0.550444	0.156817
IL-6	55	-0.802895	0.19096	-0.188497	0.14542	<0.0001	0.0007	0.3405
	d5	-0.140066	0.143669	0.311082	0.109408
	dd	0.187297	0.194224	0.525735	0.147906
TNF-ɑ	55	-1.62262	0.220458	-0.951006	0.15111	<0.0001	0.0084	0.7022
	d5	-1.03007	0.165863	-0.520808	0.113688
	dd	-0.802552	0.224227	-0.283288	0.153693
IL-10	55	-0.619709	0.189007	0.23362	0.148035	<0.0001	0.1056	0.3481
	d5	-0.395256	0.142201	0.32138	0.111375
	dd	-0.0103854	0.192238	0.544801	0.150566
